# Supplementary material for: Immune Checkpoint Blockade Combined with AbnobaViscum® Therapy Is Linked to Improved Survival in Advanced or Metastatic Non-Small-Cell Lung Cancer Patients: A Registry Study in Accordance with the ESMO Guidance for Reporting Real-World Evidence
Source: Pharmaceuticals (Basel). 2024 Dec 18;17(12):1713. doi: 10.3390/ph17121713 (PMC11677823; doi:10.3390/ph17121713)
Supplement: Supplementary file 1 [file pharmaceuticals-17-01713-s001.zip]

Archive with 1 entries (1 files):
- pharmaceuticals-3350537-supplementary.pdf
